# Supplementary material for: Comparison of Nonclassic and Classic Phenotype of Hypertrophic Cardiomyopathy Focused on Prognostic Cardiac Magnetic Resonance Parameters: A Single-Center Observational Study
Source: Diagnostics (Basel). 2022 Apr 28;12(5):1104. doi: 10.3390/diagnostics12051104 (PMC9139797; doi:10.3390/diagnostics12051104)
Supplement: Supplementary file 1 [file diagnostics-12-01104-s001.zip]

Archive with 1 entries (1 files):
- diagnostics-1684625-supplementary.pdf
